# Supplementary material for: Duplication and diversification of the LEAFY HULL STERILE1 and Oryza sativa MADS5 SEPALLATA lineages in graminoid Poales
Source: EvoDevo. 2012 Feb 17;3:4. doi: 10.1186/2041-9139-3-4 (PMC3305426; doi:10.1186/2041-9139-3-4)
Supplement: Additional file 2 — Aligned LOFSEP Bayesian data set. [file 2041-9139-3-4-S2.NEXUS]

#NEXUS
BEGIN DATA;
	DIMENSIONS NTAX=84 NCHAR=912;
	FORMAT DATATYPE = DNA GAP = - MISSING = ?;
	MATRIX
	Amborella_AtAGL2_AY850179_AMBO ATGGGAAGAGGTAGAGTTGAGCTCAAGAGGATAGAGAACAAGATCAACAGGCAGGTGACCTTTGCGAAGAGGAGGAATGGTCTTTTGAAGAAGGCTTATGAACTCTCTGTTCTCTGTGATGCTGAGGTTGCCCTAATCATTTTCTCC---AATAGAGGGAAGCTTTACGAGTTTTGTAGCACC---TCTAGCATGGTGAAGACATTAGAGAGGTACCAAAAATGCAACTATGGA---------GCATTAGAAACT---AATGTACCGACCAGGGAGACACAGAGCAGCTATCAAGAATATTTAAAGCTGAAAGCGAGGGTGGAGTCTCTACAACGATCCCAGAGGAACCTTCTTGGTGAAGACTTGGG…
	Acorus_AaAGL2_AY850179_ACOR ATGGGGAGGGGAAGAGTTGAGTTGAAGAGGATAGAGAATAATATCAACAGACAGGTGACCTTCGCAAAACGAAGGAATGGACTCCTCAAGAAGGCTTATGAGCTCTCTGTCCTCTGCGACGCCGAGGTCGCCCTCATCATCTTCTCC---AACCGAGGCAGGCTCTTTGAGTTCTGCAGCAGC---TCCAGCATGCTCAAGACACTGGACAGGTATCAAAAATGTAGTTTTCAT---------GCAGCAGAATCT---AGTGCTCCATCAAGGGAATTACAGAGCAGTTACCAGGAATACTTAAAATTGAAAGCAAAAGTGGAAGCTTTGCAACGTTCACAGAGGAACCTTCTTGGGGAAGACTTGGGCCC…
	Arabidopsis_AtSEP1_M55551 ATGGGAAGAGGAAGAGTAGAGCTGAAGAGGATAGAGAACAAAATCAACAGACAAGTAACGTTTGCAAAGCGTAGGAACGGTTTGTTGAAGAAAGCTTATGAATTGTCTGTTCTCTGTGATGCTGAAGTTGCTCTCATCATCTTCTCC---AACCGTGGAAAGCTCTATGAGTTTTGCAGCTCC---TCAAACATGCTCAAGACACTTGATCGGTACCAGAAATGCAGCTATGGA---------TCCATTGAAGTCAACAACAAACCTGCCAAAGAACTTGAGAACAGCTACAGAGAATATCTGAAGCTTAAGGGTAGATATGAGAACCTTCAACGTCAACAGAGAAATCTTCTTGGGGAGGATTTAGGACCTT…
	Arabidopsis_AtSEP2_M55552 ATGGGAAGAGGAAGAGTAGAGCTCAAGAGGATAGAGAACAAAATCAACAGACAAGTGACGTTTGCTAAACGTAGAAATGGTTTGCTGAAAAAAGCTTATGAGCTTTCTGTTCTCTGCGATGCTGAAGTCTCTCTCATCGTCTTCTCC---AACCGTGGCAAGCTCTACGAGTTCTGCAGCACC---TCCAACATGCTCAAGACACTGGAAAGGTATCAGAAGTGTAGCTATGGC---------TCCATTGAAGTCAACAACAAACCTGCTAAAGAGCTTGAGAACAGCTACAGAGAGTACTTGAAGCTGAAAGGTAGATATGAAAATCTGCAACGTCAGCAGAGAAATCTTCTTGGAGAGGATCTTGGACCTC…
	Arabidopsis_AtSEP4_U81369 ATGGGAAGAGGGAAAGTTGAGCTGAAGAGGATAGAGAACAAGATCAATAGACAAGTTACTTTTGCAAAGAGAAGAAATGGTTTGCTCAAGAAGGCTTATGAGCTTTCTGTCCTTTGTGATGCTGAGATTGCTCTTCTCATTTTCTCT---AACCGTGGCAAGCTCTACGAATTCTGCAGCAGCCCTAGTGGTATGGCGAGGACGGTTGATAAGTATAGAAAACATAGTTATGCA------------ACAATGGATCCAAATCAATCAGCTAAAGACTTGCAGGATAAGTATCAAGACTACTTGAAGCTTAAATCAAGAGTTGAGATCCTTCAACATTCACAAAGGCATTTGCTAGGTGAAGAGCTATCCGAGA…
	Aristida_AlLHS1_AY597511_POAC ------------------GAGCTGAGGCGGATCGAGAACAAGATCAGCCGGCAGGTGACGTTCGCGAAGCGGCGGAACGGGCTGCTCAAGAAGGCGTACGAGCTCTCGCTGCTGTGCGACGCCGAGGTCGCGCTCATCATCTTCTCC---GGCCGCGGCCGCCTCTTCGAGTTCTCCAGCTCC---TCATGCATGTACAAAACCCTCGAGAGATATCGTAGCTGCAACTACAAC---------CCGCAAGAAGCAAAAGCACCCCAAGAAAGTGAAATT---AAT---TACCAGGAGTACTTGAAGTTGAAGACCAGAGTCGAATTTCTTCAAACCACACAAAGAAATATCCTTGGTGAGGATCTAGGT…
	Aristida_AlPAP2_XX_POAC ------------------GAGATGAAGCGGATCGAGAACAAGATCAGCCGGCAGGTGACGTTCGCCAAGCGCCGGAWCGGGCTGCTCAAGAAGGCCTACGAGCTCTCCATCCTCTGCGACGCCGAGG?CCCCCTCGTCCTCTTCTCC---CACGCCGGCCGCCTCTACCTGTTCTCTTCCTTC---TCCAATATGCTTAAGACCCTTGAGAGGTACCAGAGGCACATATATGCT---------TCAGCTGATGCTGCAGTGCCGTCCAGCGATGAGATGCAGAATAACTATCAAGAATATGTGATGTTGAAGACACGAGTTGAAGTTTTACAACATTCGCAAAGGAATCTTCTGGGAGAGGATTTGGCTCCACTG…
	Avena_AsLHS1_AY597512_POAC ------------------GAGATGAGGCGGATCGAGAACAAGATAAGCCGGCAGGTGACCTTCGCCAAGCGCCGGAACGGGCTGCTCAAGAAGGCGTACGAGCTCTCGCTGCTCTGCGACGCCGAGGACGCCCTCATCATCTTCTCC---GGCCGCGGCCGCCTCTTTGAGTTCTCCAGCTCC---TCATGCATGTACAAAACACTTGAGAGATACCGCACCTGCAACTACAAC---------TCACAGGAAGCAGCACCTCTCGTGGAAAATGAAATT---AAT---TACCGGGAATATTTGAAGCTGAAGACCAGAGTTGAATTTCTTCAGAGCTCACAAAGAAATATCCTCGGTGAAGATCTGGGTCCA…
	Brachypodium_BdLHS1_Bd1g69890_POAC ATGGGTCGGGGGAAGGTGGAGATGAAGCGGATCGAGAACAAGATCAGCCGGCAGGTGACGTTCGCCAAGCGCCGGAACGGGCTGCTCAAGAAGGCGTACGAGCTCTCGCTGCTCTGCGACGCCGAGGTCGCGCTCATCATCTTCTCC---GGCCGCGGCCGCCTCTTCGAGTTCTCAAGCTCA---TCCTGCATGTACAAAACACTTGAGAGATACCGCACCTGCAACTACAAC---------TCACAGGAAGCAACACCTCCGGTGGAAAGTGAAATT---AAT---TACCAGGAATATTTGAAACTGAAGACCAGAGTTGAATTCCTTCAAAGTTCACAAAGAAATATTCTTGGTGAGGATC…
	Chasmanthium_ClOSM5_XX_POAC ------------------GAGCTGAGGCGGATCGAGAACAAGATCAGCCGGCAGGAGACGTTCGCGAAGCGCCGGAACGGGCTGCTGAAGAAGGCGTACGAGCTGTCGGTGCTCTGCGACGCCGAGGTCGCGCACATCATCTTCTCC---AGCCGCGGCCGCCTCTACGAGTTTTCCACCTCC---TCATGCATCTACAAGACTCTGGAGCGATACCGCAGCTGCAGCTAC---------GCCTCCGAAGCATCA---GCCCCGATGGAGGCCGAATTAAGTAAT---TACCAGGGATATTTGAAGTTAAAGACAAGAGTTGAATTCCTACTGACAACTCAGAGAAACCTTCTTGGTGAGGACTTAGGTCC…
	Chasmanthium_ClPAP2_XX_POAC ------------------GAGCTGAGGCGGATCGAGAACAAGATCAGCCGGCAGGTGACGTTCGCCAAGCGCCGGAACGGCCTGCTCAAGAAGGCCTACGAGCTCTCCATCCTCTGCGACGCCGAGGTCGCGCTCGTCCTCTTCTCC---CACGCCGGACGCCTCTACCAGTTCTCATCC------TCCAATATGCTTAAGACCCTACAGAGGTACCAGAGGTACATCTATGCT---------TCAGCTGACGCTGCGGTGCCGTCTAGTGATGAGATTCAGAACAACTATCAAGAGTATGTGAAGTTGAAGACACGAGTTGAGGTTTTACAACACTCACAAAGGAATCTTCTGGGTGAAGATTTGGCTCC…
	Chasmantium_ClLHS1_AY597513_POAC ------------------GAGATGAGGCGGATCGAGAACAAGATCAGCCGGCAGGTGACGTTCGCGAAGCGCCGGAACGGGCTGCTCAAGAAGGCGTACGAGCTCTCGCTGCTGTGCGACGCCGAGGTTGCGCTCATCATCTTCTCC---GGCCGCGGCCGCCTCTTCGAGTTCTCCAGCTCA---TCATGCATGTACAAAACACTCGAGAGATACCGCAGCTCCAACTACAAC---------TCACAGGAAGTAAAAGCTCCTTTGGACAGTGAAATT---AAT---TACCAGGAGTATTTGAAGTTAAGGACCCGAGTGGAATTTCTTCAAACTACACAAAGAAATATTCTTGGTGAGGATCTG…
	Cyperus_CiL1O5_XX_CYPE ---------------------------------------------------------------------------------------------------------------------------------------------------------------------------------------------------------------------------------------------------------------------------------------------------------------------------------------------------CAGAGGAATCTTCTWGGTGAGGACTTGGGACCGCTAA…
	Danthonia_DsPAP2_XX_POAC ------------------GAGATGAGGCGGATCGAGAACAAGACCAGCCGGCGGGTGACGTTCGCCAAGCGCCGGAACGGGCTGCTCAAGAAGGCGTACGAGCTCTCCATCCTCTGCGACGCTGAGGTCGCGCTCCTCGTCTTCTCC---CACGCCGGCCGCCTCTACCAGTTCTCATCCTCT---TCCAATATGCTTAAGATCATTGAGAGGTACCAGAGGTTTATCTTTGCC---------TCAGCTGATGCTGCTGTGCCGTCTAGCGATGAGATGCAGAACAACTATCAAGAATATGCGAAGTTGAAGGCACAAGTGGAGGTTTTACAACACTCACAAAGGAATCTTCTGGGTGAGGATTTGGATCCACT…
	Danthonia_DsLHS1_AY597514_POAC ------------------GAGATGAGGCGGATCGAGAACAAGATCAGCCGGCAGGTGACGTTCGCCAAGCGCCGGAACGGGCTACTCAAGAAGGCGTACGAGCTCTCGCTGCTGTGCGACGCCGAGGTCGCGCTCATCATCTTCTCC---GGCCGCGGCCGCCTCTTCGAGTTCTCCAGCTCA---TCATGCATGTACAAAACCCTTGAGAGATACCGCACCTGCAACTTCAAC---------TCACAGGAAGCAAAAGCTCCTTTGGACAGTGAAATA---AAT---TACCAGGAGTATCTGAAGTTGAAGACAAGAGTTGAATTTCTGCAAACCACACAAAGAAATATTCTTGGCGAGGATCTGGG…
	Dendrobium_DOMADS3_AF198176_ORCH ATGGGTAGGGGGAGGGTGGAGTTGAAGAGGATTGAGAACAAGATAAACAGGCAGGTGACTTTTGCGAAGAGGAGGAACGGTTTGTTGAAGAAGGCTTATGAGCTATCGGTGCTCTGCGATGCTGAGGTTGCGCTCATCGTCTTCTCC---AACCGCGGCCGACTCTTTGAGTTCTGCAGCAGT---ACTAGCATGACAAAAACCCTTGAGAGGTATCAAAAGTGCAGCTATAAT---------GCATCTGAATCTGCGGTTCCA---TCCAAGGATGCACAGAACAGTTATCACGAGTATTTGACGTTGAAAGCAAAAGTGGAATATCTACAACGGTCTCAAGGGAATCTTCTGGGAGAGGATCTA…
	Dendrocalamus_DlLHS1a_XX_POAC ATGGGGAGGGGTAAGGTGGAGCTGAAGCGGATCGAGAACAAGATAAGCCGGCAGGTGACGTTCGCCAAGAGGAGGAACGGGCTGCTCAAGAAGGCGTACGAGCTCTCGCTGCTGTGCGACGCCGAGGTCGCGCTCATCATCTTCTCC---GGCCGCGGCCGGCTCTTCGAGTTCTCAAGCTCG---TCATGCATGTACAAAACACTCGAGAGATACCGCACCTGCAACAACAAC---------TCACTGGAAGCAAATGCTCCGGTGGAAAATGAAATT---AAT---TACCAGGAATATTTGAAGCTGAAGACCAGAGTTGAGTTTCTTCAAACCACACAAAGAAATCTTCTTGGGGAGGATCTGGGC…
	Dendrocalamus_DlLHS1b_XX_POAC ATGGGTAGGGGTAAGGTTGAGCTGAAGCGGATCGAGAACAAGATAAGCCGGCAGGTGACGTTCGCCAAGAGGAGGAACGGGCTGCTCAAGAAGGCGTACGAGCTCTCGCTGCTGTGCGACGCCGAGGTCGCGCTCATCATCTTCTCC---GGCCGCGGCCGGCTCTTCGAGTTCTCAAGCTCG---TCATGCATGTACAAAACACTCGAGAGATACCGCACCTGCAACAACAAC---------TCACTGGAAGCAAATGCTCCGGTGGAAAATGAAATT---AAT---TACCAGGAATATTTGAAGCTGAAGACCAGAGTTGAGTTTCTTCAAACCACACAAAGAAATCTTCTTGGGGAGGATCTGGGC…
	Dendrocalamus_DlOSM5A_XX_POAC ATGGGGAGGGGGAAGGTCGAGCTGAAACGGATCGAGAACAAGATCAGCCGGCAGGTGACGTTCGCGAAGCGGCGTAACGGCCTGCTGAAGAAGGCGTACGAGCTGTCGGTGCTCTGCGACGCCGAGGTCGCCCTCATCATCTTCTCC---AGCCGCGGCCGCCTCTTCGAGTTCTCCACATCC---TCATGCATGTACAAGACACTAGAGCGATACCGCAGCAGCAACTACAAC---------TCATCCGAAGCATCTGCTCCAATGGAGACTGACTTGAGTAAT---TACCAGGAGTACTTGAAGTTAAAGACAAGAGTTGAGTTCCTACAAACCACTCAGAGAAATATTCTTGGTGAAGACTTGGGT…
	Dendrocalamus_DlOSM5B_XX_POAC ATGGGGAGGGGGAAGGTTGAGCTGAAACGGATCGAGAACAAGATCAGCCGGCAGGTGACGTTCGCGAAGCGGCGTAACGGCCTGCTGAAGAAGGCGTACGAGCTGTCGGTGCTCTGCGACGCCGAGGTCGCCCTCATCATCTTCTCC---AGCCGCGGCCGCCTCTTCGAGTTCTCCACATCC---TCATGCGTGTACAAGACACTAGAGCGATACCGCAGCAGCAACTACAAC---------TCATCCGAAGCATCTGCTCCAATGGAGACTGACTTGAGTAAT---TACCAGGAGTACTTGAAGTTAAAGACAAGAGTTGAGTTCCTACAAACCACTCAGAGAAATATTCTTGGTGAAGACTTGGGT…
	Ehrharta_EeOSM5_XX_POAC ------------------------AGGCGGATCGAGAACAAGATCAGTAGGCAGGTGACGTTCGCGAAGAGGATGAACGGGTTGCTGAAGAAGGCGTACGAGCTCTCGGTGCTGTGCGACGCCGAGGGCGCGCTCATCATCTTCTCC---ACCCGCGGCCGCCTCTTCGAGTTCTCGACATCA---TCATGCAAGTACAAGACACTGGAGCGATACCGCAGCTGCAACTACAAC---------TTATGTGAAGGGTCTGCTCCGATGGAGACTGAATTAAGCAAT---TACCAGGAGTACTTGAAGCTAAAGACAAGAGTTGAGTTCCTACAAACAACTCAGAGAAATCTTCATGGTGAAGACTTGGGCCCACTC…
	Ehrharta_EePAP2_XX_POAC ------------------GAGATGAGGCGGCTCGAGAACAAGATCAGCCGGCAGGTGACGTTCGCCAAGCGGCGGAACGGGCTGCTCAAGAAGGCGTACGAGCTCTCCATCTTCTGCGACGCCGAGGTCCCCCTCCTCCTCTTCTCC---CACGCCGGCCGCCTCTACCAGTTCTCCTCCTCC---TCCGACATGCTTAAGACCCTTGAGAGATACCAGAGGTACATATATGCT---------TCGCAAGATGCTGCAGTACCGCCTAGCGATGAGATGCAGAACAACTATCAGGAATATGTGACGTTGAAGGCACGAGTTGAAGTTCTGCAACACTCACAAAGGAATCTTCTAGGTAAGGATTTGGCTCCACTG…
	Ehrharta_EeLHS1_AY597515_POAC ------------------GAGATGAAGCGGATCGAGAACAAGATCAGCAGGCAGGTGACGTTCGCCAAGCGCAGGAACGGGCTGCTCAAGAAGGCGTACGAGCTCTCGCTGCTCTGCGACGCCGAGGTCGCGCTCATCATCTTCTCC---GGCCGCGGCCGCCTCTTCGAGTTCTCCAGCTCC---TCATGCATGTACAAAACACTCGAGAGGTATCGCAGCTGCAACTACAAC---------TCACAG---GAGGCAGCTCCA---GAAAACGAAATC---AAT---TACCAAGAATATTTGAAGCTCAAGACCAGAGTTGAATTTCTTCGGACCACACAAAGAAATATTCTTGGTGAGGATCTGGGC…
	Elaeis_EgAGL2_4_AF411846_AREC ATGGGGAGGGGAAGGGTGGAGCTGAAGAGGATCGAGAACAAGATAAACAGGCAGGTGACGTTCGCCAAGCGGCGGAACGGGTTGCTGAAGAAGGCCTTCGAGCTCTCCGTCCTCTGCGACGCCGAGGTCGCCCTCATCATTTTCTCC---AGCCGCGGCCGCCTCTTCGAATTCTGCAGCAGC---TCCAGCATGCTTAAGACACTCGAAAGGTACCAAAGATGCAATTATAGT---------GCATCAGAAGCTGCTGCTCCGTCAAGT---GAGATACAGAACACTTACCAAGAGTACGTGAGGCTGAAGGCAAGAGTTGAGTTTCTGCAGCACTCACAGAGAAATCTCCTTGGTGAGGACTTGGAC…
	Elaeis_EgAGL2_5_AF411847_AREC ATGGGGAGGGGGAAGGTGGAGCTGAAAAGGATTGAGAACAAGATAAACAGGCAGGTTACCTTTGCAAAGCGACGGAACGGATTGCTGAAGAAGGCTAACGAGCTCTCTGTCCTCTGCGACGCCGAGGTCGCCCTCATCATCTTCTCC---AGCAGCGGCCGCCGCTTCGAGTTCTGCAGCTGC---TCCAGCGTGCTTAAGACAATCGAGAGGTACCAAACATACAACTATGCT---------GCATCAGAAGTTGTTGCCCCACCAAGC---GAGACACAGAACACTTATCAGGAATATGCGAAGCTGAAGGCAAGAGTTGAGTTTCTGCAACGTTCGCATAGAAATCTCCTAGGTGAGGACTTGGAC…
	Elegia_EtL1O5A_XX_REST ---------------------------------GAGAACAAGATAAGCAGGCAGGTGACTTTCGCTAAGCGTCGAAATGGGCTGCTCAAGAAGGCCTATGAACTGTCCGTGCTTTGCGATGCCGAGGTTGCTCTGATCATCTTTTCC---AGCCGTGGCCGCCTCTGCGAGTTCTCCAGCTCC---TCATGCATGTACCAAACATTAGAGCGATACCGCAGCTGCAACTACAAT---------GCATGTGAAGCAAATGCTTCACTTGAGACAGAAGAT---AAT---TACCAACAATATCTGAAGTTGAAAGCCAAAGTTGAATATCTTCAGTCCACCCAGAGAAACCTTCTAGGTAAGGACCTTGGTCCACTTG…
	Elegia_EtL1O5B_XX_REST ---------------------------------------------------------------------------------------------------------------------------------------------------------------------------------------------------------------------------------------------------------------------------------------------------------------------------------------------------CAGAGRAATCTTCTAGGTGAGGACCTTGGTCCACTTG…
	Eleusine_EcOSM5_XX_POAC ------------------GAGCTGAGGCGGATCGAGAACAAGATCAGCCGGCAGGTGACGTTCGCCAAGCGCCGGAACGGGCTGCTGAAGAAGGCGTACGAGCTGTCCGTGCTCTGCGACGCCGAGGTCGCCCTCATCATCTTCTCC---AGTCGTGGCCGTCTCTTCGAGTTCTCCACATCC---TCCTGCATGTACAAGACCCTGGAGCGTTWCCGCAGCTGCAACGTC------------TCATCCGAAGCATCAGCTCCATTGGAGTCTGAATTA---AATAATTACCAGGATTATTTGAAGTTAAAGACAAGAGTTGAGTTCCTGCAAACAACTCAGAGAAATCTTCTTGGCGAAGACTTGGGTCCACTC…
	Eleusine_EcLHS1_AY597516_POAC ------------------GAGCTGAGGCGGCTCGAGAACAAGATCAGCCGGCAGGTGACGTTCGCCAAGCGCCGGAACGGGCTTCTCAAGAAGGCGTACGAGCTCTCGCTGCTGTGCGACGCCGAGGTCGCCCTCATCATCTTCTCCGCCGGCCGCGGCCGCCTCTTCGAGTTCTCCAGCTCA---TCTTGCATGTACAAAACACTCGAGAGATACCGCACCTGCAACTTCAAC---------TCACATGAAGTAAAGGCCCCACTGGACAGTAAGATA---AAT---TACCAGGACTATTTGAAGTTGAAGACCAGAGTTGAATTTCTTCAAACTACACAAAGAAATATTCTTGGTGAGGATCTGGGC…
	Megathyrsus_MmLHS1_DQ315475_1_POAC ------------------------------------------------------------------AAGCGCAGGAACGGACTGCTCAAGAAGGCGTACGAGCTCTCGCTGCTGTGCGACGCCGAGGTCGCGCTCATCATCTTCTCC---GGCCGCGGCCGCCTCTTCGAGTTCTCCAGCTCG---TCATGCATGTACAGAACACTCGAGAGATACCGCAGCTCCAATTACACC---------ACACAGGAAGTAAAAACTCCATTGGATGGTGAAATC---AAC---TACCAGGATTATTTGAAGTTGAAGACTAGAGTTGAATTTCTTCAAACTACACAAAGAAATATTCTTGGTGAGGATC…
	Eleusine_EiLHS1_DQ315476_1_POAC ------------------------------------------------------------------AAGCGCCGGAACGGACTGCTCAAGAAGGCGTACGAGCTCTCGCTGCTGTGCGACGCCGAGGTCGCCCTCATCATCTTCTCCGCCGGCCGCGGCCGCCTCTTCGAGTTCTCCAGCTCA---TCTTGCATGTACAAAACACTCGAGAGATACCGCACCTACAACTTCAAC---------TCACATGAAGTAAAGGCTCCACTGGACAGTGAGATA---AAT---TACCAGGACTATTTGAAGTTGAAGACCAGAGTTGAATTTCTTCAAACTACACAAAGAAATATTCTTGGTGAGGATCTCG…
	Eleusine_EcPAP2_XX_POAC ------------------GAGATGAAGCGGCTCGAGAACAAGATCAGCCGGCAGGTGACGTTCGCCAAGCGCCGGAACGGCCTGCTCAAGAAGGCCTACGAGCTCTCCATCCTCTGCGACGCCGAGGTC?CGCTCGTCCTCTTCTCC---CACGCAGGCCGCCTCTATCAATTCTCCTCCTCA---TCCAATTTGTTCAAGACCCTTGAGAGGTATCAGAGGTACATCTATGCT---------TCGGCTGATGCGGCGGTGCCATCTAACGATGAGATGCAGAGCAACTATCAAGAATATCTGAAACTGAAGACACGAGTTGAAGTTTTACAGCACTCGCAAAGGAATCTTTTGGGTGAAGATTTGGCTCCACTC…
	Eriachne_EaLHS1_XX_POAC ---------------------------------------------------------------------------------------------------------------CTGTGTGACGCCGAGGTCGCGCTCATCATCTTCTCC---GGCCGCGGCCGCCTCTTCGAGTTCTCCAGCTCA---TCATGCATGTACAAAACTCTAGAGAAATACCGCAGCTGCAACTACAAC---------TCACAGGAAGCAACAGCTCCTCGGGAGAGTGAAATT---AAT---TATCAGGAGTATTTGAAGTTGAAAACCAGAGTTGAATTTCTTCAAACTACACAAAGAAATATACTTGGTGAGGATCTGGGTCCTCTA…
	Eriachne_EaOMS5_XXPOAC ---------------------------------GAGAACAAGATAAGCCGGCAGGTGACGTTCGCCAAGCGCCGGAACGGGCTGCTCAAGAAGGCGTACGAGCTCTCGCTGCTCTGCGACGCCGAGGTCGCCCTCATCGTCTTCTCC---AGCCGCGGCCGCCTCTTCGAGTTCTCCACCTCC---TCATGCATTTACAAGACACTGGAGCGATACCGCAGCTGCAGCTTC------------TCCTCTGAAACATCAGCTCCGATGGAGGCTGAATTA---AACAATTACCAGGAGTATTTGAAGCTAAAGACAAGAGTTGAGTTCCTGCAAACAACTCAGAGAAATCTTCTTGGTGAGGACCTGGGTCCACTCA…
	Hordeum_Hv_AJ249145_POAC ------------------GAGATGAGGCGGATCGAGAACAAGATAAGCCGGCAGGTGACCTTCGCCAAGCGCCGGAACGGGCTGCTCAAGAAGGCCTACGAGCTCTCGCTGCTCTGCGACGCCGAGGTCGCCCTCATCATCTTCTCC---GGCCGCGGCCGCCTCTTCGAGTTCTCAAGCTCC---TCATGCATGTACAAAACTCTTGAGAGATACCGCACCTGCAACTCCAAC---------TCACAGGAAGCAACACCTCAGGTAGAAAATGAGATT---AAT---TACCAGGAATATTTAAAGCTGAAGACAAGAGTTGAAATTCTTCAAAGCTCACAAAGAAATATTCTCGGTGAGGATCTGGGCCCACT…
	Joinvillea_JaL1O5_JOIN ATGGGTMGGGGGAAGGTGGAGCTGAAGCGGATCGAGAACAAGATAAGCCGGCAGGTGACGTTCGCCAAGCGGCGCAACGGCTTGCTCAAGAAGGCGTACGAGCTGTCGTTGCTGTGCGATGCCGAGCTCGCGCTTATCATCTTCTCC---AGCCGCGGCCGGCTCTTCGAGTTCTCCAGCTCC---TCCTGCATGTACAAAACACTGGAGAGGTATCGCAGCTGCCACTGCAAC---------TCATCTGAAGCAACTGCTTCAATGGAGACTGAAAGT---AAT---TACCAGGAGTATTTGAAGTTAAAAACAAGAGTCGAGTTTCTTCAAACCTCTCAAAGAAATCTTCTCGGTGAGGACTTGGGTCCGCTTA…
	Joinvillea_JaPAP2_XX_JOIN ------------------------------------------------------------------------------------------------------------------------------GTYGCGCTCRTCCTCTTCTCT---CATGCTGGCAGGCTCTACCACTTCTGCTCCTCT---TCCAACATGCTTAAGACCCTTGAGAGGTATCAGAGATGCATGTATGCT---------TCAGCAGCTGCAGTGCCGCCTAGTACTGATGAGATGGAGAACAATTATCAGGAATATGTGAAGCTGAAGGCACGAATTGAGGTTTTACAACACTCGCAAAGGAATCTTCTAGGCGAGGATTTGGCTCCAC…
	Leersia_LvLHS1_AY597515_POAC ------------------GAGATGAGGCGGCTCGAGAACAAGATCAGCAGGCAGGTGACGTTCGCTAAGCGGAGGAACGGGCTGCTCAAGAAGGCGTACGAGCTGTCGCTGCTCTGCGACGCCGAGGTCGCCCTCATCATCTTCTCC---GGCCGCAGCCGCCTCTTCGAGTTCTCCAGCTCA---TCATGCATGTACAAGACACTGGAGAGGTACCGCAGCTGCAACTACAAC---------TCACAGGATGCAGCAGCTCCA---GAAAACGAAATT---AAT---TACCAAGAATACTTGAAGCTGAAAACAAGAGTTGAATTTCTTCAAACCACACAAAGAAATATTCTTGGTGAGGATCTGGGCC…
	Leersia_LvOSM5_XX_POAC ------------------GAGATGAGGCGGATCGAGAACAAGATCAGCCAGCAGGTGACGTTTGCGAAGCGTCGGAACGGGCTGCTGAAGAAGGCGTACGAGCTGTCGGTCCTCTGCGACGCCGAGGCCCCTCTCATCATCTTCTCC---AGCCACGGCCGCCTCTTCGAGTTCTCCACCTCC---TCCTGTATGTACAAGACACTGGAGCAATACCGCAGTTGCAACTACAAC------CCATGTGAAGCATCTGCTGCACTG---GAAACTGAATTGAGTAAT---TACCAAGAGTACTTGAAGTTGAAGACAAGAGTTGAGTTCCTACAAACAACTCAGAGAAATCTTCTTGGCGAGGACTTGGTTCCACTTA…
	Leersia_LvPAP2_XX_POAC ------------------GAGATGAGGCGGATCGAGAACAAGATCAGCCGGCAGGTGACGTTCGCCAAGCGGCGGAWCGGCCTGCTCAAGAAGGCGTACGAACTCTCCATCCTCTGCGACGCCGAGGTCCCGCTCGTCCTCTTCTCC---CACGCCGGCCGGCTCTACCAGTTCTCTTCCTCA---TCCAACATGCTTAGGACCCTTGAGAGATACCAGAGGTACATTTATGCT---------TCACAAGATGCTACTGCACCAACTAGCGATGAGATGCAGAAGAACTATCAGGAATATGTGAACTTGAAGGAAAAAGTTGAGGTTCTGCAACACTCACAAAGGAATCTTCTAGGTGAGGATTTGGCTCCATTGG…
	Lilium_LlMADS3_AY826062_LILI ---------------------------------------------------------------------------------------------------GAGCTGTCCGTGCTCTGTGATGCGGAGGTGGCACTCATAATCTTCTCA---AATCACGGCCGTCTCTCGGAGTTCTGCAGCTCC---TCCAGTATGATGAAGACACTTGAGAGGTACCATAAGTGCAGCTATAAT---------GCAACAGAGGATATTATTCCA---TCAAAGGAAACTGAGAACAGTTATCATGAATATTTGAAGCTAAAAACAAGGGTTGACTATCTGCAACGCTCCCAAAGGAATCTCCTTGGTGAGGATCTTGGTC…
	Lilium_LlMADS4_LILI ATGGGGAGGGGGAGGGTGGAGCTGAAGCGGATCGAGAACAAGATCAACCGCCAGGTCACCTTTTCGAAGCGCCGCAACGGCCTTCTGAAGAAAGCTTTCGAGCTCTCTGTCCTCTGCGATGCGGAGGTGGCACTCATAATTTTCTCA---AATCACGGCCGTCTCTCGGAGTTCTGCAGCTCC---TCCAGTATGATGAAGACACTTGAGAGGTACCATAAGTGCAGCTATAAT---------GCAACAGAGGATATTATTCCA---TCAAAGGAAACTGAGAGCAGTTATCATGAATATTTGAAGCTAAAAACAAGGGTTGAGTATCTGCAACGCTCCCAAAGGAATCTCCTTGGTGAGGATCTTGGTTCTCTAAGCA…
	Lithachne_LiPAP2_XX_POAC ------------------GAGATGAAGCGGATCGAGAACAAGATCAGCCGACAGGTGACGTTCGCCAAGCGCCGGAACGGCCTGCTCAAGAAGGCGTACGAGCTGTCCATCCTCTGCGACGCCGAGGTCGCGCTCGTCCTCTTCCCC---CACGCCGGCCGTCTCTACCAGTTC---TCCTCC---GCCAATATGCTTAAGACCCTTGAGAAGTACCAGAATCACACTTATGCT---------TCACAAGATGCTGCCGTGTCGCGCAGCGATGAGATGCAGAACAACTACCAAGAATATTTGAAGCTGAAGGCACGAGTTGAGGTCTTACAACATTCACAAAGGGATCTTTTGGGTGAGGATTTGGCTCCACT…
	Lithachne_LhLHS1_AY597515_POAC ATGGGTCGCGGGAAGGTGGAGCTGAAGCGGATCGAGAACAAGATCAGCCGGCAGGTGACGTTCGCCAAGCGGCGGAACGGGCTGCTGAAGAAGGCATACGAGCTGTCGCTGCTCTGCGACGCCGAGGTCGCGCTCGTCATCTTCTCC---GGCCGCGGCCGCCTCTTCGAGTTCTCCAGCTCC---TCATGCGTGCACAAAACGCTCGAGAGGTACCGTAGCTGCAACTACAAC---------ACACAGGAAGCAAATGCTCCGGTGGAAAATGAAATC---AAT---TATCATGAATACTTAAAGCTGAAGACCAGGGTTGACTTTCTTCAGACCAATCAAAGAAACATTCTTGGTGAGGATCTGGG…
	Lolium_LpMADS7_AY198332_POAC ATGGGTCGCGGCAAGGTGGTGCTGCAGCGGATCGAGAACAAGATCAGCCGGCAGGTGACCTTCGCCAAGCGCCGCAACGGCCTGCTCAAGAAGGCCTACGAGCTCTCCATCCTCTGCGACGCCGAGGTCGCGCTCGTCCTCTTCTCC---CACGCCGGCCGCCTCTACCAGTTCTCCTCATCC---TCCAACATGCTTAAGACCCTTGAGAGGTATCAGAGGCACATTTTTGCT---------TCGCAAGATGCCGTGGTGCCGACAAGCGATGAGATGCAGAATAATTATCTGGAATATATGGAGCTGAAGGCAAGAGTTGAGGTTTTACAACACTCTCAAAGGAATCTACTAGGCGATGATTTGGCTC…
	Avena_AsOSM5L_XX_POAC ---------------------------------------------------------------gCCAAGCGCCGGAACGGACTGCTCAAGAAGGCGTACGAGCTGTCGGTGCTCTGCGACGCCGAGGTCGCGCTCATCATCTTCTCC---ACCCGCGGCCGCCTCTTCGAGTTCTCCACCTCA---TCATGCATGTATAAGACACTTGAGCGGTACCGCAGCTGCAACTACAAC---------TCCCAA---GCAACTGCAACTCCGGAGACTGAACTGAGCAAC---TACCAAGAGTATTTAAAGCTGAAGACAAGAGTTGAGTTCCTACAGACAACTCAGAGGAATCTTCTTGGTGAGGACTTGGGCCCACTTAG…
	Lolium_LpMADS9_LHS1_AY198334_POAC ATGGGTCGCGGGAAGGTGGAGATGAGGCGGATCGAGAACAAGATAAGCCGGCAGGTGACCTTCGCCAAGCGCCGGAACGGGTTGCTCAAGAAGGCGTACGAGCTCTCGTTGCTTTGCGACGCCGAGGTTGCGCTCATTATCTTCTCC---AGCCGCGGTCGCCTCTTCGAGTTCTCCAGCTCA---TCGTGCATTTATAAAACACTTGAAAGGTACCGCACTTGCAACCACAAC---------TCACAGGAAGCAAACCCTCCACTGGAAAACGAAATTAGT------TACCAGGAATATTTAAAGCTGAAGACCAGAGTCGAATTCCTTGAAAGTTCACAGAGAAATATTCTCGGTCAAGATCT…
	Miscanthus_MsLHS1_XX_POAC ---------------------------------------------------------------------------------------------------------------CTSTGCGATGCCGAGGTCGCGCTCATCATCTTCTCC---GGCCGCGGCCGCCTCTTCGAGTTCTCCAGCTCG---TCATGCATGTACAAAACACTCGAGAGATACCGCAGCTCCAACTACATC---------TCACAGGAAGTAAAAGCTCCACTGGACAGTGAAATT---AAC---TACCAGGATTATTTGAAGTTGAGGACAAGAGTTGAGTTTCTTCAAACTACACAAAGAAATATTCTTGGTGAGGATCTGGGTCCAC…
	Oncidium_OgrMADS11_HM140847_ORCH ATGGGAAGGGGAAGAGTGGAGTTGAAGATGATTGAGAACAAGATTAATCGACAAGTGACTTTTGCAAAGAGGAGAAATGGGTTACTGAAGAAGGCGTATGAGCTCTCTGTGCTCTGTGATGCTGAAGTTGCGCTCATCATTTTCTCC---AACCGCGGCAGACTCTTCGAGTTCTGCAGTAGC---TCAAGCATAACGAAGACAATTGAAAGGTACCAAAAGTGCAGCTATAAT---------TCATCAGAGGCTACGATCCCA---TCCAAGGAGACGCAGAACAGTTATCAGGAATATTTAAAGCTGAAAGCAAGAGTTGAATACCTACAACGGTCGCAAAGGAATCTTCTAGGAGAGGACCTT…
	Oryza_OsLHS1_Os03g11614_POAC ATGGGGAGGGGGAAGGTGGAGCTGAAGCGGATCGAGAACAAGATCAGCCGGCAGGTGACGTTCGCCAAGCGCAGGAACGGCCTGCTCAAGAAGGCCTACGAGCTCTCCCTCCTCTGCGACGCCGAGGTCGCCCTCATCATCTTCTCC---GGCCGCGGCCGCCTCTTCGAGTTCTCCAGCTCA---TCATGCATGTACAAAACCTTGGAGAGGTACCGCAGCTGCAACTACAAC---------TCACAGGATGCAGCAGCTCCA---GAAAACGAAATT---AAT---TACCAAGAATACCTGAAGCTGAAAACAAGAGTTGAATTTCTTCAAACCACACAGAGAAATATTCTTGGTGAGGATTTGGGCC…
	Oryza_OmerLHS1_XX_POAC ---------------------------------GAGAACAAGATMAGCCGGCAGGTGACCTTCGCCAAGCGCAGGAACGGCCTGCTCAAGAAGGCGTACGAGCTCTCCCTCCTCTGCGACGCCGAGGTCGCCCTCATCATCTTCTCC---GGCCGCGGCCGCCTCTTCGAGTTCTCCAGCTCA---TCATGCATGTACAAAACCTTGGAGAGGTACCGCAGCTGCAACTACAAC---------TCACAGGATGCAGCAGCTCCA---GAAAACGAAATT---AAT---TACCAAGAATACCTGAAGCTGAAAACAAGAGTTGAATTTCTTCAAACCACACAGAGAAATATTCTTGGTGAGGATCTGGGACCACTAA…
	Oryza_OglaLHS1_XX_POAC ---------------------------------GAGAACAAGATMAGCCGGCAGGTGACATTCGCCAAGCGCAGGAACGGCCTGCTCAAGAAGGCCTACGAGCTCTCCCTCCTCTGCGACGCCGAGGTCGCCCTCATCATCTTCTCC---GGCCGCGGCCGCCTCTTCGAGTTCTCCAGCTCA---TCATGCATGTACAAAACCTTGGAGAGGTACCGCAGCTGCAACTACAAC---------TCACAGGATGCAGCAGCTCCA---GAAAACGAAATT---AAT---TACCAAGAATACCTGAAGCTGAAAACAAGAGTTGAATTTCTTCAAACCACACAGAGAAATATTCTTGGTGAGGATTTGGGCCCACTAA…
	Oryza_ObarLHS1_XX_POAC ---------------------------------GAGAACAAGATCAGCMGGCAGGTGACGTTCGCCAAGCGCAGGAACGGCCTGCTCAAGAAGGCCTACGAGCTCTCCCTCCTCTGCGACGCCGAGGTCGCCCTCATCATCTTCTCC---GGCCGCGGCCGCCTCTTCGAGTTCTCCAGCTCA---TCATGCATGTACAAAACCTTGGAGAGGTACCGCAGCTGCAACTACAAC---------TCACAGGATGCAGCAGCTCCA---GAAAACGAAATT---AAT---TACCAAGAATACCTGAAGCTGAAAACAAGAGTTGAATTTCTTCAAACCACACAGAGAAATATTCTTGGTGAGGATTTGGGCCCACTAA…
	Oryza_OsMADS34_PAP2_Os03g54170_POAC ATGGGGCGAGGCAAGGTGGTGCTTCAGCGGATCGAGAACAAGATCAGCCGGCAGGTGACGTTCGCCAAGCGGCGGAACGGCCTGCTCAAGAAGGCCTACGAGCTCTCCATCCTCTGCGACGCCGAGGTCGCCCTCGTCCTCTTCTCC---CACGCCGGCCGCCTCTACCAGTTCTCCTCCTCA---TCCAACATGCTTAAGACGCTTGAGAGATACCAGAGGTACATTTATGCT---------TCGCAAGATGCTGCCGCACCAACTAGCGATGAGATGCAGAACAACTATCAGGAATATGTGAACTTGAAGGCACATGTTGAGATTCTGCAACAATCACAAAGGAACCTTCTAGGTGAGGAT…
	Avena_AsPAP2_XX_POAC ------------------GAGCTGAGGCGGATCGAGAACAAGATCAGCCGGCAGGTGACCTTCGCCAAGCGCCGCAACGGCCTGCTCAAGAAGGCCTACGAGCTCTCCATCCTCTGCGACGCCGAGGTCGCGCTCGTCCTCTTCTCC---CACGCCGGCCGAGTCTACCAGTTCTCCTCATCC---TCCAACATGGTTAAGACCCTTGAGAGGTACCAGAGGTATATTTTTGCT---------TCGCAAGATGCCGTGGTGCCGACAAGAGATGAGATACAGAACAATTATCAGGAATATATGGAGCTGAAGGCAAGAGTCGAGGTTTTACAACACTCGCAAAGGAATCTTCTAGGTGAGGATTTGGCTCCGCTGAAT…
	Brachypodium_BdPAP2_Bradi1g08330_POAC ATGGGTCGCGGCAAGGTGGTGTTGCAGCGGATCGAGAACAAGATCAGCCGCCAGGTGACGTTCGCCAAGCGCCGCAACGGCCTGCTCAAGAAGGCCTACGAGCTCTCCATCCTCTGCGACGCCGAGGTCGCGCTCGTCCTCTTCTCC---CACGCCGGCCGCCTCTACCAGTTCTCCTCCTCC---TCAAATATGCTTAAGACCCTCGAGAGGTACCAGAGGTACATTTATGCT---------TCTCAAGATGCTGTGGTGCCGACTAGTGATGAGATGCAGAACAACTATCTGGAATATATGGAGCTCAAGGCACGTGTTGAGGTTTTACAGAACTCGCAAAGGAATCTTCTAGGTGAGG…
	Oryza_OsMADS5_Os06g06750_POAC ATGGGGCGAGGGAAAGTAGAGCTGAAGCGGATCGAGAACAAGATAAGCCGGCAGGTGACGTTCGCGAAGAGGAGGAACGGGCTGCTGAAGAAGGCGTACGAGCTGTCCGTGCTCTGCGACGCCGAGGTCGCCCTCATCATCTTCTCC---ACCCGCGGCCGCCTCTTCGAGTTCTCCACCTCC---TCCTGTATGTACAAGACACTGGAGCGATACCGCAGTTGCAACTACAACCTTAAC---TCATGTGAAGCATCTGCTGCACTGGAAACTGAACTAAGCAAT---TACCAAGAGTACTTAAAGTTAAAGACAAGAGTTGAGTTCCTACAAACAACTCAGAGAAATCTTCTTGGCGAGGACTTGGTT…
	Panicum_PmLHS1_AY597519_POAC ATGGGTCGCGGCAAGGTGGAGCTGAAGCGGATCGAGAACAAGATCAGCCGGCAGGGGACGTTCGCCAAGCGCAGGAACGGCCTGCTTAAGAAGGCGTACGAGCTCTCGCTGCTGTGCGACGCCGAGGTCGCGCTCATCATCTTCTCC---GGCCGCGGCCGCCTCTTCGAGTTCTCCAGCTCG---TCATGCATGTACAAAACACTTGAGAGATACCGCAGCTCCAATTACAGC---------TCACAGGAAGTAAAAACTCCGTTGGATGGTGAAATC---AAC---TACCAGGATTACTTGAAGTTGAAGACCAGAGTTGAATTTCTTCAAACTACACAAAGAAATATTCTTGGTGAGGATCTGGGTC…
	Panicum_PmPAP2_XX_POAC ------------------GAGCTGAGGCGGCTCGAGAACAAGATCAGCCGGCAGGTGACGTTCGCCAAGCGCCGGAACGGCCTGCTCAAGAAGGCCTACGAGCTCTCCATCCTCTGCGTCGCCGAGGTCGCGCTCGTCCTCTTCTCC---CACGCCGGCCGCCTCTACCAGTTCTCATCCTCC---TCCAATCTGCTTAAGACTTTGGAAAGGTACCAGAGGTACATCTATGCT---------TCAGCTGATGCTGCAGTGCCGTCTAGTGATGAGATGCAGAATAACTATCAAGAATATGTGAAGGTTAAGACAAGAGTTGAGGTTTTACAACACTCACAAAGGAATCTTCTGGGTGAAGATCTTGCTCCACCCA…
	Pennisetum_PgLHS1_AY597520_POAC ATGGGTCGCGGGAAGGTGGAGCTGAAGCGGATCGAGAACAAGATCAGCCGGCAGGTGACGTTCGCCAAGCGCCGGAATGGGCTGCTCAAGAAGGCGTACGAGCTCTCCCTGCTGTGCGACGCCGAGGTCGCGCTCATCATCTTCTCC---GGCCGCGGCCGCCTCTTCGAGTTCTCCAGCTCC---TCATGCATGTACAAAACACTCGAGAGATACCGCAGCTCCAATTACGGC---------TCACAGGAAGTAAAAACTCCATCAGACGGTGAGATC---AAC---TACCAGGATTATTTGGAGTTGAAGACCAGAGTTGAATTTCTTCAAACTACACAAAGAAATATTCTTGGTGAGGATCTGG…
	Pennisetum_PgOSM5_XX_POAC ------------------GAGATGAGGCGGCTCGAGAACAAGATCAGCCGGCWGGTGACGTCCGCCAAGCGCCGGAACGGGCTTCTCAAGAAGGCGTACGAGGTGGCCGTGCTCTGCGACGCCGAGGTCGCCCTCATCATCTTCTCC---AGCCGTGGACGCCTCTTCGAGTTCTCCACCTCC---TCATGCATGTACGAGACACTGGAGCAATACCGCAGCTGTAACTTCACA---------TCTGAAGCATCATCAGCTCCAATCGAGGCTGAACTAAGTAAT---TACGAGGAGTATTTGAAGCTAAAGACAAGGATTGAGTTCCTACAGACGACTCAGAGAAATCTTCTTGGTGAGGACTTGGGTCCAC…
	Pennisetum_PgPAP2_XX_POAC ------------------GAGCGGAGGCGGCTCGAGAACAAGATCAGCCGGCAGGTGACGTTCGCCAAGCGCCGGAACGGCCTGCTCAAGAAGGCGTACGAGCTCTCCATCCTCTGCGACGCCGAGGTCGCGCTCGTCCTCTTCTCC---CACGCCGGCCGCCTCTACCAGTTCTCATCCTCC---TCCAATCTCCTTAAGACTTTAGAGAGGTACCAGAGGTTCATCTATGCT---------TCAGCTGATGCTGCAGTGCCGTCTAGTGATGAAATGCAGAACAACTATCAAGAATATGTGCAGTTGAAGTCAAGAGTTGAGATTTTACAGCACTCACAAAGGTATCTTCTGGGTGAAGATCTGGCTCCAC…
	Pharus_PlLHS1_XX_POAC ATGGGTCGSGGGAAGGTGGAGCTGAAGCGGATAGAGAACAAGATAAGCCGTCAGGTGACGTTCGCGAAGCGGCGGAATGGGCTGCTGAAGAAGGCGTACGAGCTCTCGCTGCTCTGCGACGCCGAGGTCGCCCTCATCATCTTCTCC---AGCCGCGGCCGCCTCTTCGAGTTCTCCAGCTCC---TCATGCATGTACAAAACCCTCGAGAGGTACCGCAGCAGCACTTACAAC---------TCACAGGAAGCAGCAGCTCCTATAGAAACTGAAAGT---AAT---TACCAGGAATATTTGAAGCTAAAGACTAGAGTTGAATTTCTTCAAACCACTCAGAGAAATATTCTTGGCGAGGACTTGGGTCCACTTAG…
	Pharus_PlPAP2_XX_POAC ---------------------------------GAGAACAAGATAAGCCGGCAGGTGACGTTCGCGAAGCGGCGGAATGGGCTGCTCAAGAAGGCCTACGAGCTCTCCGTCCTGTGTGACGCCGAGGTCGCCCTCGTCCTCTTCTCC---CACGCCGGCCGCCTCTACCAGTTCTCCTCCTCC---GCCAACATGCTTAAAACCCTTGAGAGGTACCAGAGATACATTTATGCT---------ACGGCCGACGCTGCGGTGCCGCCAAGCGATGACATGCAAAACAATTATCAAGAATATGTGAAGTTGAAGGGACGAGTTGAGGTTTTACAACACTCACAAAGGAATCTTCTAGGTGAGGATTTGGCTCCTCTGAG…
	Setaria_SiLHS1_AY597521_POAC ------------------GAGATGAAGCGGATCGAGAACAAGATCAGCCGGCAGGTGACGTTCGCCGAGCGCCGGAACGGGCTGCTCAAGAAGGCGTACGAGCTCTCGCTGCTGTGCGACGCCGAGGTCGCGCTCATCATCTTCTCC---GGCCGCGGCCGCCTCTTCGAGTTCTCCAGCTCG---TCATGCATGTACAAAACACTCGAGAGATATCGCAGCTCCAATTACGGC---------TCACAGGAAATAAAAACCCCATTGGACGGTGAAATC---AAC---TACCAGGATTATTTGAAGTTGAAGACCAGAGTTGAATTTCTTCAAACTACACAAAGAAATATTCTTGGTGAGGATCTGGGTC…
	Setaria_SiOSM5_XX_POAC ------------------GAGATGAGGCGGATCGAGAACAAGATCAGCCGGCAGGTGACGTTCGCCAAGCGCCGGAACGGGCTTCTCAAGAAGGCGTATGAGCTGTCCGTGCTCTGCGACGCCGAGGTCGCCCTCATCATCTTCTCC---AGCCGTGGTCGCCTCTTCGAGTTCTCCACCTCC---TCATGCATGTACAAGACACTGGAGCAATACCGCAGCTGTAACTTCACA---------TCTGAAGCATCATCAGCTCCTATCGAGGCTGAACTAAGTAAT---TACGAGGAGTATTTGAAGCTGAAGACAAGGATTGAGTTCCTACAGACGACTCAGAGAAATCTTCTTGGTGAGGACTTGGGTCCACTTA…
	Setaria_SiPAP2_XX_POAC ------------------GAGCTGAGGCGGCTCRAGAACAAGGTCAGCCGGCAGGCGACGTTCGCCAAGCGCCGGAACGGCCTGCTCAAGAAGGCGTACGAGCTCTCCATCCTCTGCGACGCCGAGGTCGCGCTCGTCCTCTTCTCC---CACGCCGGCCGCCTCTACCAGTTCTCATCCTCC---TCCAATCTGCTTAAGACATTGGAGAGGTACCAGAGGTACATCTATGCT---------TCAGCTGATGCTGCAGTGCCGTCTAGTGATGAGTTGCAGAACAACTATCAAGAATATGTGCAGCTGAAGTCAAGAGTTGAGATTTTACAGCACTCACAAAGGAATCTTCTGGGTGAAGATCTGGCTCCACTTA…
	Sorghum_SbLHS1_Sb01g042840_POAC ATGGGTAGGGGGAAGGTGGAGCTGAAGCGGATAGAGAACAAGATCAGCCGGCAGGTGACGTTCGCCAAGCGCCGGAACGGGCTGCTCAAGAAGGCGTACGAGCTGTCGCTGATGTGCGACGCCGAGGTCGCGCTCATCATCTTCTCC---GGCCGCGGCCGCCTCTTCGAGTTCTCCAGCTCG---TCATGCATGTACAAAACACTCGAGAGATACCGCAGCTCCAACTACAGC---------TCACAGGAAGTAAAAGTTCCACTGGACAGTGAAATT---AAC---TACCAGGATTATCTGAAGTTGAGGACAAGAGTTGAATTTCTTCAAACTACACAAAGAAATATTCTTGGTGAGGTTCTGG…
	Sorghum_SbOSM5_Sb10g004390_POAC ------------------GAGATGAGGCGGATCGAGAACAAGATCAGCCGGCAGGTGACGTTCGCCAAGCGCCGGAACGGGCTGCTCAAGAAGGCGTACGAGCTGTCGGTGCTCTGCGACGCCGAGGTCGCCCTCATCATCTTCTCC---AGCCGCGGCCGCCTCTTCGAGTTCTCCACCTCC---TCATGCACGTACAAGACGCTGGAGCGATACCGCAGCTGCAATTTTGCA---------TCCGAAGCATCA---GCTCCACTAGAGGCTGAATTA---AATAATTATCAGGAGTACTTGAAGTTAAAGACAAAAGTAGAGTTCTTACAAACAACTCAGAGAAATCTACTTGGTGAGGACTTGG…
	Panicum_PmOSM5_DQ317437_POAC ------------------------------------------------------------------AAGCGCCGSAACGGCCTGCTCAAGAAGGCGTACGAGCTGTCCGTCCTCTGTGACGCCGAGGTCGCCCTCATCATCTTCTCC---AGCCGCGGCCGCCTCTTCGAGTTCTCCACCTCC---TCATGCATCTACAAGACGCTGGAGCGATACCGCAGCTGCAGCTTTGCA---------TCCGAAGCATCA---GCTCCACCAGAGGCCGAATTA---AATAATTATCAGGAGTACTTGAAGTTAAAGACAAGAATTGAGTTCCTACAAACAACTCAGAGAAATCTTCTTGGTGAGGACTTGGGTC…
	Streptochaeta_SaLHS1_AY827470_POAC ------------------GAGATGAGGCGGATCGAGAACAAGATCAGCCGGCAGGTGACGTTCGCCGAGCGCCGCAACGGGCTGCCGAAGAAGGCCTACGAGCTGTCGCTGCTCTGCGACGCCGAGGTCGCCCTCATCATCTTCTCC---AGC---GGCCGCCTCTTCGAGTTCTCCAGCGCC---TCGTGCATGTACAGAACGTTGGAGAGATACCGCACCTGCAACTACAGA---------TCACATGAGGCAGCTGCTCCAATCGAAACTGAAAGT---AAT---TACCAGGAGTATCTGAAGCTGAAGACCAGAGTTGAATTTCTTCAGACCACTCAAAGAAATCTTCCGGGCGAGGATT…
	Thamnochortus_L1O5A_XX_REST ------------------------------------------------------------------------------------------------------------------------------------------------------------------TTCTGCGAGTTCTCCAGCTCC---TCATGCATGTACAAAACATTAGAGCGATACCGCAGCTACAACTACAAA---------GAATGTGAAGCAAATGCTCCACTTGAGACTGAAGAT---AAC---TACCAACAATATCTGAAGCTGAAAACCAAAGTTGAGTATCTTCAGTCCACCCAGAGAAACCTTCTAGGTAAGGACCTTGGTCC…
	Thamnochortus_L1O5B_XX_REST ---------------------------------------------------------------------------------------------------------------------------------------------------------------------------------------------------------------------------------------------------------------------------------------------------------------------------------------------------CAGAGGAATCTTCTTGGTGAGGACCTTGGTCC…
	Triticum_TaPAP2_XX_POAC ATGGGTCGCGGCAAGGTGGTGCTGCAGCGGATCGAGAACAAGATCAGCCGCCAGGTGACGTTCGCCAAGCGCCGCAACGGCCTGCTCAAGAAGGCCTACGAGCTCTCCCTCCTCTGCGACGCCGAGGTCGCGCTCGTCCTCTTCTCC---CACGCCGGCCGCCTCTACCAGTTCTCCTCCTCC---TCCAACATGCTTAAGACCCTCGAGAAGTACCAGAGGTACATTTTCGCT---------TCCCAAGATGCTGCCGTGCCGACTACCGATGAGATGCAGAACAACTATCTGGAGTATATGGAGCTGAAGGCAAGAGTTGAGGTTTTACAACGCTCACAAAGGAATCTCCTAGGCGAGGATTTGGCTCCACTG…
	Zea_Zmm24_PAP2A_AJ430638_POAC ATGGGGCGCGGGAAGGTGGTGCTGCAGCGGATCGAGAACAAGATCAGCCGGCAGGTGACCTTCGCCAAGCGCCGGAACGGCCTGCTCAAGAAGGCGTACGAGCTCTCCGTCCTCTGCGACGCCGAGGTCGCGCTCGTCCTCTTCTCC---CACGCCGGCCGCCTCTACCAGTTCTCATCCTCC---TCCAATCTGCTTAAGACTCTAGAGCGGTACCAGAGGTACATCTATGCT---------TCAGCCGATGCTGCAGTGCCATCTAGCGATCAGATGCAGAATAACTATCAAGAATATGTGAAGCTGAAGGCACGAGTTGAGGTTTTACAGCACTCACAAAGGAATCTTCTTGGTGAAGATCTGGCC…
	Sorghum_Sb01g007780 ATGGGCCGCGGGAAGGTGGTGCTGCAGCGGATCGAGAACAAGATCAGCCGGCAGGTGACCTTCGCCAAGCGCCGGAACGGCCTGCTCAAGAAGGCCTACGAGCTCTCCATCCTCTGCGACGCCGAGGTCGCGCTCGTCCTCTTCTCC---CACGCCGGCCGCCTCTACCAGTTCTCATCCTCC---TCCAATCTGCTTAAGACTCTAGAGCGATACCAGAGGTACATCTATGCT---------TCAGCTGATGCTGCAGTGCCATCTAGCGATGAGATGCAGAATAACTATCAAGAATATGTGAACCTGAAGGCACGAGTTGAGGTTTTACAACACTCACAAAGGAATCTTCTTGGTGAAGATCTGGCTCCACTTAGCC…
	Zea_Zmm31_PAP2B_AJ430640_POAC ATGGGGCGCGGCAAGGTGGTGCTGCAGCGGATCGAGAACAAGATCAGCCGCCAGGTCACCTTCGCCAAGCGCCGGAACGGCCTGCTCAAGAAGGCGTACGAGCTCTCCATCCTCTGCGACGCCGAGGTCGCGCTCGTCCTCTTCTCC---CACGCCGGCCGCCTCTACCAGTTCTCATCCTCC---TCCGATCTGCTTAAGACTCTAGAGCGGTACCAGAGGCACATCTATGCT---------TCAGCTGATGCTGCAGTGCCATCTAGCGATGAGATGCAGAATAACTATCAAGAATATGTGAAGCTGAAAGCACGAGTTGAGGTTTTACAACACTCGCAAAGGAATCTTCTTGGTGAAGAACTGGCT…
	Zea_ZMM14_LHS1b_AJ005338_POAC ------------------------------------------------------------TTCGCCAAGCGCCGCAACGGACTGCTCAAGAAGGCGTACGAGCTGTCGCTGTTGTGCGACGCGGAGGTCGCGCTCATCATCTTCTCC---GGCCGCGGCCGCCTCTTTGAGTTCTCCAGCTCC---TCATGCATGTACAAAACACTCGAGAGATACCGCAGCTCCAACTAC------------TCACAAGAAGTAAAAACTCCACTGGACACTGAAATTAAA------TACCAGGATTATCTCAAGTTGAGGACAAGGGTTGAATTCCTCCAAACTACACAAAGAAATATTCTTGGGGAGGATCTGGGT…
	Zea_zmm8_LHS1a_Y09303_POAC ATGGGTCGCGGCAAGGTGGAGCTGAAGCGGATCGAGAACAAGATCAGCCGGCAGGTGACGTTCGCCAAGCGCAGGAACGGGCTGCTCAAGAAGGCGTACGAGCTGTCGCTGCTGTGCGACGCCGAGGTCGCGCTCATCATATTCTCC---GGCCGCGGCCGCCTCTTCGAGTTCTCCAGCTCC---TCATGCATGTACAAAACACTCGAGAGATACCGCAGCTCCAACTACAGC---------ACACAGGAAGTAAAAGCTCCACTGGAGAGTGAAATT---AAC---TACCAGGACTACTTGAAGTTGAGGACCAGAGTTGATTTTCTCCAGACTACACAAAGAAACATCCTTGGCGAAGATCTGGGCCCA…
	Zea_ZmM3_Y09301_POAC ---------------------------------------AAGATCAGCCGGCAGGTGACGTTCGCCAAGCGCCGGAACGGGCTGCTCAAGAAGGCGTACGAGCTGTCGGTGCTCTGCGACGCCGAGGTCGCCCTTATCATCTTCTCC---AGCCGCGGCCGCCTCTTCGAGTTCTCCACCTCC---TCATGCATCTACAAGACGCTGGAGCGATACCGCAGCTGCAGCTTTGCA---------TCCGAAGCATCA---GCTCCACTAGAGGCTGAATTA---AATAATTATCAGGAGTACTTGAAGTTAAAGACAAGAGTTGAGTTCTTACAAACAACTCAGAGAAATCTACTTGGTGAGGACTTGGGTCCACTTAGC…
	Lolium_LpMADS6_AY198331_POAC ATGGGTCGTGGTAAGGTTGAGCTGAAGCGGATCGACAACAAGATCAGCCGGCAGGTGACGTTTGCCAAGCGCCGGAACGGGCTGCTCAAGAAGGCGTACGAGCTGTCGGTGCTCTGTGACGCCGAGGTCGCCCTCATCATCTTCTCC---ACCCGCGGCCGCCTCTTTGAGTTCTCTACCTCA---TCATGCATGTATAAGACGCTTGAGAGGTACCGCAGCTGCAACTACAAC---------TCCAAA---GCAACAGCAACTCCGGAGACTGAATTAAGCAAT---TACCAAGAGTATTTAAAGATGAAGACAAGAGTTGAGTTCCTACAGACAACTCAGAGAAATCTTCTTGGTGAAGACTTGGGCC…
	Triticum_TaMADS3_POAC ATGGGGCGCGGCAAGGTGGAGCTGAAGCGGATCGACAACAAGATCAGCCGGCAGGTGACGTTCGCCAAGCGCCGCAACGGGCTGCTCAAGAAGGCGTACGAGCTGTCGGTGCTCTGCGACGCCGAGGTCGCGCTCATCATCTTCTCC---ACCCGCGGCCGCCTCTTCGAGTTCTCCACATCC---TCATGCATGTACAAGACACTAGAGCGGTACCGCAGCTGCAACTTCAAC---------TCCGAGGCAACTGCAACTCCGGAGACTGAACAAAGC---AAT---TACCAGGAGTACTTGAAGCTGAAGACAAGAGTTGAGTTCCTACAGACAACTCAGAGAAATCTTCTTGGCGAGGACTTGGGCCCACTTAA…
	Hordeum_HvOsM5_POAC ATGGGGCGCGGGAAGGTGGAGCTGAAGCGGATCGACAACAAGATCAGCCGGCAGGTGACCTTCGCCAAGCGCCGCAACGGGCTGCTCAAGAAGGCGTACGAGCTGTCGGTGCTCTGCGACGCCGAGGTCGCGCTCCTCATCTTCTCC---AGCCGCGGCCGCCTCTTCGAGTTCTCCACGTCC---TCATGCATGTACAAGACACTGGAGCGGTACCGCAGCTGCAACTTAAAC---------TCTGAAGCAACTGCAACTCCAGAGACTGAACTAAGC---AAT---TACCAGGAGTTTTTAAAGCTGAAGACAAGAGTTGAGTTCCTGCAGACAACTCAGAGAAATCTTCTTGGCGAGGACTTGGGCCCACTTAGCA…
	Fargesia_FnMADS2_GU237135_POAC ATGGGCCGCGGGAAGGTTGAGCTGAAGCGGATCGAGAACAAGATCAGCCGGCAGGTGACGTTCGCGAAGCGGCGCAACGGCCTGCTCAAGAAGGCGTACGAGTTGTCGGTGCTCTGCGACGCCGAGGTCGCCCTCATCATCTTCTCC---AGCCGCGGCCGGCTCTTCGAGTTCTCCACATCC---TCTTGCATGTACAAGACACTAGAGCGATACCGCAGCTGCAACTACAAC------TCATCCGAAGCATCTGCTCCAATGGAGACTGAATTAAGT---AAT---TACCAGGGGTACTTGAAGTTAAAGACAAGAGCTGAGTTCCTACAAACGACTCAGAGAAATATTCTTGGTGAGGACTTGGG…
;
END;
begin mrbayes;
	set autoclose=no nowarn=yes;
[codon positions if you wish to use these]
	charset codonPos1 = 1 - 910\3;
	charset codonPos2 = 2 - 911\3;
	charset codonPos3 = 3 - 912\3;
	partition currentPartition = 3: codonPos1, codonPos2, codonPos3;
	set partition = currentPartition;
	lset applyto=(1, 2, 3);
	lset nst=6 rates=invgamma;
	unlink statefreq=(all) revmat=(all) shape=(all) pinvar=(all);
	prset applyto=(all) ratepr=variable;
	mcmcp ngen= 10000000 relburnin=yes burninfrac=0.25 printfreq=1000 samplefreq=1000 nchains=4 savebrlens=yes;
	mcmc;
	sumt;
end;
